# Supplementary material for: Associations of Socio-Demographic Characteristics of Dairy Goat Farmers in Greece with Biosecurity-Related Practices in the Farms
Source: Animals (Basel). 2024 Jul 22;14(14):2136. doi: 10.3390/ani14142136 (PMC11273592; doi:10.3390/ani14142136)
Supplement: Supplementary file 1 [file animals-14-02136-s001.zip]

Archive with 1 entries (1 files):
- animals-3088737-supplementary.pdf
